# Supplementary material for: Perennial Rye: Genetics of Perenniality and Limited Fertility
Source: Plants (Basel). 2021 Jun 14;10(6):1210. doi: 10.3390/plants10061210 (PMC8232189; doi:10.3390/plants10061210)
Supplement: Supplementary file 1 [file plants-10-01210-s001.zip]

Archive with 1 entries (1 files):
- plants-1231531-supplementary.pdf
